# Supplementary material for: The Use of Metabolomes in Risk Stratification of Patients with Heart Failure: A Scoping Review
Source: Life (Basel). 2026 Mar 20;16(3):514. doi: 10.3390/life16030514 (PMC13027496; doi:10.3390/life16030514)
Supplement: Supplementary file 1 [file life-16-00514-s001.zip]

Archive with 1 entries (1 files):
- life-4175827-supplementary.pdf
